# Supplementary material for: Genetic insights into the relationship between immune cell traits and abnormal uterine bleeding: A Mendelian randomization study
Source: Medicine (Baltimore). 2025 Feb 21;104(8):e41609. doi: 10.1097/MD.0000000000041609 (PMC11856939; doi:10.1097/MD.0000000000041609)
Supplement: Supplementary file 1 [file medi-104-e41609-s001.xlsx]

## Sheet: Sheet1
Supplementary Table 1. Information of GWAS summary data.
GWAS summary data	Consortium	Cases/Controls	Population ancestry	Data download
Immune cell traits	Sa Corona Arrubia della Marmilla	3757	European	https://www.ebi.ac.uk/gwas/publications/32929287
Menorrhagia	FinnGen_R10	23458/111583	European	https://storage.googleapis.com/finngen-public-data-r10/summary_stats/finngen_R10_N14_MENORRHAGIA.gz
Oligomenorrhoea	FinnGen_R10	1150/111583	European	https://storage.googleapis.com/finngen-public-data-r10/summary_stats/finngen_R10_N14_OLIGOMEN.gz
Amenorrhoea	FinnGen_R10	2471/111583	European	https://storage.googleapis.com/finngen-public-data-r10/summary_stats/finngen_R10_N14_AMENORRHEAPRIM.gz
GWAS: Genome-wide association studies.
